# Supplementary material for: Analysis of Transcriptomic Response to SO2 by Oenococcus oeni Growing in Continuous Culture
Source: Microbiol Spectr. 2021 Oct 6;9(2):e01154-21. doi: 10.1128/Spectrum.01154-21 (PMC8510247; doi:10.1128/Spectrum.01154-21)
Supplement: Supplemental file 1 — Supplemental material. Download SPECTRUM01154-21_O.oeni_SO2_stress_Supplementary_tables.xlsx, XLSX file, 0.1 MB 10.1128/Spectrum.01154-21.2Supplemental file 2Supplemental material. Download SPECTRUM01154-21_Figure_S1.pdf, PDF file, 0.2 MB [file spectrum01154-21_o.oeni_so2_stress_supplementary_tables.xlsx]

## Sheet: Table_S1
Table S1. Predicted operons in the genome of Oenococcus oeni strain AWRIB429. Gene names are given instead of gene IDs when available.
Start	Stop	Strand	Number of Genes	Gene IDs
2779	8668	+	4	yaaA, recF, gyrB, gyrA
11696	13045	+	3	J3U91_00010, ssb, rpsR
13148	17137	+	3	J3U91_00013, J3U91_00014, dnaB
18513	19873	-	2	J3U91_00017, J3U91_00018
21660	24616	+	3	J3U91_00021, J3U91_00022, J3U91_00023
29773	32894	-	4	J3U91_00029, J3U91_00030, J3U91_00031, J3U91_00032
37455	40576	-	2	J3U91_00038, J3U91_00039
41997	43130	-	2	J3U91_00041, J3U91_00042
43767	44495	-	2	J3U91_00044, J3U91_00045
51255	52712	-	2	J3U91_00053, J3U91_00054
56668	57491	-	3	J3U91_00060, J3U91_00061, J3U91_00062
58626	59397	-	2	J3U91_00065, J3U91_00066
70391	72982	+	3	tetA, J3U91_00078, J3U91_00079
75027	77663	+	2	J3U91_00082, J3U91_00083
80377	84298	+	6	J3U91_00088, rsmG, J3U91_00090, J3U91_00091, J3U91_00092, J3U91_00093
85539	89497	+	4	J3U91_00095, J3U91_00096, J3U91_00097, J3U91_00098
90323	92215	-	2	J3U91_00100, J3U91_00101
93514	97945	+	6	J3U91_00103, J3U91_00104, J3U91_00105, J3U91_00106, J3U91_00107, hxlB
104681	107893	+	2	nrdE, nrdF
108249	110307	+	2	J3U91_00117, J3U91_00118
114552	116875	+	3	J3U91_00123, J3U91_00124, aroC
116945	119095	+	4	J3U91_00126, J3U91_00127, aroA_1, aroA_2
127882	132681	+	4	alr_1, J3U91_00140, J3U91_00141, J3U91_00142
135837	140395	-	5	J3U91_00147, J3U91_00148, J3U91_00149, J3U91_00150, J3U91_00151
142319	143586	+	2	J3U91_00154, J3U91_00155
146687	152478	+	4	J3U91_00158, J3U91_00159, mfd, J3U91_00161
152594	153958	+	2	J3U91_00162, tilS
154013	156799	+	2	hpt_1, hflB
156842	159271	+	2	J3U91_00166, lysS
163249	166458	+	4	J3U91_00174, J3U91_00175, J3U91_00176, J3U91_00177
166876	169206	+	3	J3U91_00179, J3U91_00180, J3U91_00181
170373	172474	+	2	J3U91_00183, J3U91_00184
172625	173189	+	2	J3U91_00185, J3U91_00186
174624	175594	-	2	J3U91_00188, J3U91_00189
175814	177197	+	2	xylP, J3U91_00191
182564	185575	+	4	J3U91_00198, J3U91_00199, J3U91_00200, J3U91_00201
187741	189804	-	3	J3U91_00204, J3U91_00205, J3U91_00206
192225	196008	+	3	J3U91_00209, araD_1, araA
198803	202811	+	5	J3U91_00214, J3U91_00215, J3U91_00216, J3U91_00217, J3U91_00218
202964	204271	-	2	J3U91_00219, J3U91_00220
212361	213277	+	2	J3U91_00229, J3U91_00230
214511	215216	+	2	J3U91_00232, J3U91_00233
215271	218903	+	3	ycjT_1, ycjT_2, J3U91_00236
219404	220766	+	2	J3U91_00238, J3U91_00239
222427	231169	+	7	J3U91_00242, J3U91_00243, J3U91_00244, carB, pyrF, J3U91_00247, J3U91_00248
233825	236497	+	3	J3U91_00251, J3U91_00252, J3U91_00253
236625	237671	-	2	J3U91_00254, J3U91_00255
240917	243994	+	3	J3U91_00258, J3U91_00259, J3U91_00260
244490	246799	+	2	menB_1, menE_1
248809	250858	+	2	J3U91_00265, J3U91_00266
250959	255392	+	5	J3U91_00267, dltA, dltB, dltC, dltD
258777	261081	+	2	J3U91_00275, J3U91_00276
262437	264384	+	3	J3U91_00278, J3U91_00279, J3U91_00280
266081	268135	-	2	J3U91_00283, J3U91_00284
268199	272616	-	4	J3U91_00285, galK, J3U91_00287, J3U91_00288
273900	280945	+	2	J3U91_00290, addA
281865	282754	+	2	J3U91_00293, J3U91_00294
284545	287617	+	4	J3U91_00298, J3U91_00299, radA, pgmB
287746	289846	+	2	rdgB, J3U91_00303
295302	301198	+	6	J3U91_00309, J3U91_00310, J3U91_00311, J3U91_00312, J3U91_00313, lpdA
301262	302052	+	2	J3U91_00315, J3U91_00316
302333	304619	+	2	J3U91_00317, J3U91_00318
304661	306531	+	2	J3U91_00319, J3U91_00320
310141	313036	+	3	J3U91_00324, J3U91_00325, J3U91_00326
322985	325681	+	4	J3U91_00334, J3U91_00335, J3U91_00336, J3U91_00337
332454	333162	+	2	J3U91_00343, J3U91_00344
333506	334247	-	2	J3U91_00345, J3U91_00346
344052	345949	+	2	J3U91_00360, J3U91_00361
351025	355097	+	3	cydD, cydC, J3U91_00370
357460	362233	+	5	J3U91_00373, citC, citD, citE, citF
362283	369136	+	5	citX, J3U91_00379, pcrA, ligA_1, J3U91_00382
369239	374611	+	6	J3U91_00383, nusA, J3U91_00385, J3U91_00386, infB, rbfA
377545	379711	+	2	J3U91_00392, J3U91_00393
384859	386883	+	2	J3U91_00400, J3U91_00401
386993	400573	+	10	recG, plsX, acpP, J3U91_00405, J3U91_00406, smc, ftsY, J3U91_00409, J3U91_00410, J3U91_00411
401563	404891	+	2	thrS, J3U91_00414
406228	408994	+	3	manX, J3U91_00418, J3U91_00419
411029	412068	-	2	J3U91_00422, J3U91_00423
414754	415580	+	2	J3U91_00425, J3U91_00426
418847	420204	-	4	J3U91_00430, J3U91_00431, J3U91_00432, J3U91_00433
421324	422625	+	2	J3U91_00435, J3U91_00436
422668	427811	+	4	J3U91_00437, J3U91_00438, J3U91_00439, J3U91_00440
427900	429192	+	2	J3U91_00441, J3U91_00442
435523	437372	-	2	xerC_1, J3U91_00449
437413	438022	-	2	J3U91_00450, J3U91_00451
438300	439300	+	5	J3U91_00452, J3U91_00453, J3U91_00454, J3U91_00455, J3U91_00456
439354	440287	+	2	J3U91_00457, J3U91_00458
440407	444984	+	5	deaD, J3U91_00460, J3U91_00461, J3U91_00462, J3U91_00463
445138	446101	+	3	J3U91_00464, J3U91_00465, J3U91_00466
446496	448303	+	3	J3U91_00468, J3U91_00469, J3U91_00470
448361	449385	+	3	J3U91_00471, J3U91_00472, J3U91_00473
449764	455456	+	6	J3U91_00474, J3U91_00475, J3U91_00476, J3U91_00477, clpP, J3U91_00479
455525	457802	+	6	J3U91_00480, J3U91_00481, J3U91_00482, J3U91_00483, J3U91_00484, J3U91_00485
457910	468784	+	5	J3U91_00486, J3U91_00487, J3U91_00488, J3U91_00489, J3U91_00490
468826	470337	+	6	J3U91_00491, J3U91_00492, J3U91_00493, J3U91_00494, J3U91_00495, J3U91_00496
474020	474866	+	3	msrA_1, msrA_2, msrA_3
476827	478976	+	2	J3U91_00504, J3U91_00505
479045	482529	+	3	J3U91_00506, J3U91_00507, J3U91_00508
484157	486573	+	3	J3U91_00510, J3U91_00511, J3U91_00512
487063	487652	-	2	J3U91_00513, J3U91_00514
489516	490431	+	2	J3U91_00517, J3U91_00518
497551	499507	-	2	J3U91_00527, J3U91_00528
501616	502928	+	2	J3U91_00532, J3U91_00533
511409	512385	+	2	J3U91_00539, J3U91_00540
517859	526155	+	10	J3U91_00546, pstC, pstA, pstB_1, pstB_2, phoU, J3U91_00552, J3U91_00553, J3U91_00554, galU
527336	529577	+	3	J3U91_00557, yvcK, whiA
530344	532746	+	2	J3U91_00561, J3U91_00562
535053	536938	+	2	J3U91_00565, J3U91_00566
536989	538586	+	2	ruvA, ruvB
539845	547916	+	7	lepA, J3U91_00571, J3U91_00572, J3U91_00573, J3U91_00574, J3U91_00575, J3U91_00576
548956	551996	+	2	J3U91_00578, aspS
552064	553949	+	2	J3U91_00580, J3U91_00581
554106	554927	+	2	J3U91_00582, J3U91_00583
555154	561650	+	14	rpsJ, J3U91_00585, rplD, J3U91_00587, rplB, rpsS, J3U91_00590, rpsC, rplP, J3U91_00593, rpsQ, rplN, J3U91_00596, rplE
561772	566231	+	8	rpsH, J3U91_00599, J3U91_00600, J3U91_00601, rpmD, J3U91_00603, secY, J3U91_00605
566736	568922	+	4	rpsM, rpsK, J3U91_00609, J3U91_00610
569043	573025	+	5	J3U91_00611, J3U91_00612, J3U91_00613, truA, J3U91_00615
573120	573977	+	2	rplM, rpsI
574092	578560	+	5	J3U91_00618, J3U91_00619, J3U91_00620, J3U91_00621, J3U91_00622
578918	582053	+	2	glmS, J3U91_00625
586484	587364	+	2	J3U91_00630, J3U91_00631
592073	597916	+	5	J3U91_00637, J3U91_00638, J3U91_00639, J3U91_00640, J3U91_00641
603509	605746	+	3	J3U91_00646, thiD, J3U91_00648
608801	612398	+	3	J3U91_00651, J3U91_00652, J3U91_00653
614573	615176	-	2	J3U91_00657, J3U91_00658
616042	620754	+	9	J3U91_00661, J3U91_00662, J3U91_00663, J3U91_00664, J3U91_00665, J3U91_00666, J3U91_00667, J3U91_00668, J3U91_00669
621122	622676	+	2	J3U91_00670, J3U91_00671
625242	630722	+	6	J3U91_00676, J3U91_00677, J3U91_00678, J3U91_00679, J3U91_00680, J3U91_00681
630884	635048	+	8	J3U91_00682, J3U91_00683, J3U91_00684, J3U91_00685, J3U91_00686, J3U91_00687, J3U91_00688, J3U91_00689
635601	647581	+	7	J3U91_00691, J3U91_00692, J3U91_00693, J3U91_00694, J3U91_00695, J3U91_00696, J3U91_00697
647662	649329	+	3	J3U91_00698, J3U91_00699, J3U91_00700
653260	655548	+	2	J3U91_00705, J3U91_00706
655817	657318	+	2	J3U91_00707, J3U91_00708
664061	664576	+	2	J3U91_00715, J3U91_00716
666520	666913	+	2	J3U91_00721, J3U91_00722
668674	671142	+	3	J3U91_00725, J3U91_00726, J3U91_00727
671382	675067	+	3	J3U91_00728, J3U91_00729, treC
680220	682014	+	2	kdsA, J3U91_00738
684389	687295	+	3	ppdK, ptsP_2, J3U91_00743
688708	690313	+	2	J3U91_00745, J3U91_00746
693358	695282	-	2	J3U91_00749, J3U91_00750
695515	698536	+	3	J3U91_00751, rpsG, fusA
698783	700640	+	2	truB, ribF
701272	705026	+	4	grpE, dnaK, J3U91_00759, J3U91_00760
707058	707736	+	2	J3U91_00762, J3U91_00763
707811	708928	+	2	J3U91_00764, J3U91_00765
709027	712190	+	2	J3U91_00766, J3U91_00767
714044	714754	-	2	J3U91_00769, J3U91_00770
715956	716911	-	2	J3U91_00772, J3U91_00773
720302	721962	+	2	tgt, yajC
722003	723677	+	2	J3U91_00781, J3U91_00782
725243	725800	-	2	J3U91_00784, rpsO
726032	728885	+	2	J3U91_00786, J3U91_00787
728990	730425	+	3	J3U91_00788, rpmI, rplT
731587	732284	-	2	J3U91_00792, J3U91_00793
732325	734753	+	3	J3U91_00794, J3U91_00795, trmB
735115	737036	+	2	J3U91_00798, J3U91_00799
742150	745449	+	4	J3U91_00805, rsmD, coaD, J3U91_00808
746052	750826	+	8	J3U91_00810, J3U91_00811, J3U91_00812, J3U91_00813, J3U91_00814, J3U91_00815, J3U91_00816, J3U91_00817
757948	760969	+	2	J3U91_00822, J3U91_00823
763472	769764	+	9	efp, J3U91_00827, nusB, xseA, xseB, J3U91_00831, tlyA, J3U91_00833, recN
770272	771208	+	2	J3U91_00836, rpoZ
774863	775549	+	2	J3U91_00856, J3U91_00857
777016	781782	+	2	J3U91_00858, J3U91_00859
782533	784325	-	4	J3U91_00860, J3U91_00861, J3U91_00862, J3U91_00863
785834	787002	+	2	J3U91_00866, Int-Tn
788291	789678	+	2	J3U91_00869, J3U91_00870
789724	791717	+	4	celB_2, celB_3, J3U91_00873, J3U91_00874
792818	796796	+	4	J3U91_00876, gntK_1, ulaE, araD_2
814273	815763	+	2	J3U91_00898, J3U91_00899
817782	821183	+	2	J3U91_00902, J3U91_00903
822661	825171	+	3	J3U91_00906, J3U91_00907, J3U91_00908
827651	830120	+	3	J3U91_00911, J3U91_00912, J3U91_00913
831768	833634	-	2	J3U91_00915, J3U91_00916
834075	837788	+	4	alaS, J3U91_00918, ruvX, J3U91_00920
838328	842003	+	3	J3U91_00922, J3U91_00923, pepF_1
842092	843794	+	2	J3U91_00925, J3U91_00926
844867	846518	+	2	J3U91_00928, J3U91_00929
849506	851252	+	3	J3U91_00932, rsmH, J3U91_00934
851315	857627	+	5	J3U91_00935, J3U91_00936, J3U91_00937, murG, J3U91_00939
857743	862111	+	5	ftsA, ftsZ, J3U91_00942, J3U91_00943, J3U91_00944
865338	876685	+	14	purE, purK, J3U91_00948, purS, purQ, purL_1, purL_2, purF, purM, purN, purH, purD_1, purD_2, J3U91_00959
878251	882974	+	4	J3U91_00961, purB, hpt_2, guaA
884793	886876	+	2	J3U91_00966, J3U91_00967
887278	888065	+	2	J3U91_00969, J3U91_00970
888110	892507	-	5	J3U91_00971, J3U91_00972, J3U91_00973, J3U91_00974, J3U91_00975
892724	894787	-	2	J3U91_00976, J3U91_00977
895191	895978	-	2	J3U91_00978, J3U91_00979
897681	905635	+	7	nrdD, nrdG, sufC, J3U91_00985, J3U91_00986, sufB, J3U91_00988
905683	907061	+	3	J3U91_00989, J3U91_00990, J3U91_00991
907128	911765	+	3	J3U91_00992, J3U91_00993, J3U91_00994
911750	915456	-	4	J3U91_00995, J3U91_00996, mvaD, mvk
917003	919570	+	3	J3U91_01000, asnS, J3U91_01002
919636	922863	-	2	J3U91_01003, recU
927524	933854	-	9	J3U91_01009, J3U91_01010, J3U91_01011, J3U91_01012, J3U91_01013, J3U91_01014, J3U91_01015, J3U91_01016, J3U91_01017
934065	937114	+	4	J3U91_01018, J3U91_01019, J3U91_01020, J3U91_01021
939253	940121	-	2	J3U91_01024, J3U91_01025
940170	946681	+	5	uvrC, obgE, rnz, recJ, J3U91_01030
946725	952325	+	6	J3U91_01031, J3U91_01032, J3U91_01033, J3U91_01034, J3U91_01035, pepV_1
952372	955695	+	3	J3U91_01037, J3U91_01038, J3U91_01039
955730	956946	-	2	J3U91_01040, J3U91_01041
960405	963539	+	4	J3U91_01043, J3U91_01044, J3U91_01045, J3U91_01046
964666	965627	+	2	ygaZ, J3U91_01050
975379	976595	+	2	J3U91_01063, J3U91_01064
976635	980662	-	2	J3U91_01065, J3U91_01066
980850	981619	+	3	J3U91_01067, J3U91_01068, J3U91_01069
985409	986887	-	2	pdxT, pdxS
989907	990340	-	2	rpsN, rpmG
990438	995789	-	3	J3U91_01084, parC, parE
996498	998307	-	2	J3U91_01088, xerC_3
998767	1008688	-	11	topA, dprA, J3U91_01093, ylqF, J3U91_01095, J3U91_01096, J3U91_01097, J3U91_01098, J3U91_01099, J3U91_01100, J3U91_01101
1009177	1012708	-	3	J3U91_01103, J3U91_01104, J3U91_01105
1012891	1015865	-	4	J3U91_01106, scpB, J3U91_01108, xerD
1020617	1022532	-	2	pepT, J3U91_01114
1022609	1025819	-	2	rpoD, dnaG
1025948	1029793	-	3	J3U91_01117, J3U91_01118, glyQ
1030164	1035368	-	7	J3U91_01120, recO, J3U91_01122, J3U91_01123, ybeY, J3U91_01125, J3U91_01126
1035673	1046689	-	8	J3U91_01128, J3U91_01129, rseP, J3U91_01131, J3U91_01132, J3U91_01133, J3U91_01134, J3U91_01135
1049323	1049837	-	2	J3U91_01139, J3U91_01140
1053437	1056542	-	2	holA, comEC
1056696	1057369	-	2	J3U91_01148, J3U91_01149
1057420	1059017	-	2	J3U91_01150, J3U91_01151
1059069	1059703	-	2	J3U91_01152, rplU
1060465	1062083	-	2	J3U91_01156, J3U91_01157
1062164	1063839	-	2	glnA, J3U91_01159
1063911	1065430	-	2	J3U91_01160, J3U91_01161
1065485	1070796	-	6	J3U91_01162, proB, proC, J3U91_01165, J3U91_01166, J3U91_01167
1070969	1072327	+	2	J3U91_01168, J3U91_01169
1072533	1073851	+	2	argH_1, argH_2
1081463	1082966	-	2	fba, J3U91_01178
1091268	1095479	-	3	J3U91_01191, J3U91_01192, pheS
1095719	1108933	-	16	J3U91_01194, J3U91_01195, yidC, J3U91_01197, J3U91_01198, J3U91_01199, rsfS, J3U91_01201, nadD, J3U91_01203, yqeH, J3U91_01205, J3U91_01206, J3U91_01207, J3U91_01208, J3U91_01209
1112818	1114625	-	2	J3U91_01212, J3U91_01213
1115909	1118869	+	3	J3U91_01215, J3U91_01216, J3U91_01217
1125878	1127301	-	2	J3U91_01223, J3U91_01224
1129323	1131802	-	2	J3U91_01226, J3U91_01227
1137715	1139933	+	2	J3U91_01234, J3U91_01235
1145498	1146820	-	3	J3U91_01242, J3U91_01243, J3U91_01244
1152165	1152522	+	2	J3U91_01251, J3U91_01252
1157254	1161183	-	3	J3U91_01261, pepV_2, J3U91_01263
1161232	1165242	-	4	J3U91_01264, J3U91_01265, J3U91_01266, J3U91_01267
1178979	1182100	+	4	J3U91_01278, J3U91_01279, J3U91_01280, J3U91_01281
1189977	1191544	+	2	J3U91_01290, J3U91_01291
1193299	1194890	-	2	J3U91_01295, J3U91_01296
1196025	1199050	-	6	J3U91_01298, J3U91_01299, J3U91_01300, J3U91_01301, J3U91_01302, J3U91_01303
1204971	1205812	-	3	J3U91_01308, J3U91_01309, J3U91_01310
1206596	1208335	-	3	trmD, rimM, J3U91_01314
1210334	1211999	-	2	J3U91_01318, J3U91_01319
1214406	1215726	-	2	J3U91_01322, rpe
1215774	1223709	-	6	pknB, J3U91_01325, J3U91_01326, priA, J3U91_01328, J3U91_01329
1227206	1229012	-	2	J3U91_01334, J3U91_01335
1229117	1236313	-	8	J3U91_01336, J3U91_01337, dapB, dapA, J3U91_01340, dapD, lysA, J3U91_01343
1239304	1241508	-	3	J3U91_01347, J3U91_01348, J3U91_01349
1241596	1243680	-	4	J3U91_01350, J3U91_01351, J3U91_01352, J3U91_01353
1244160	1246807	-	5	desR, J3U91_01355, J3U91_01356, J3U91_01357, J3U91_01358
1253012	1253971	+	2	J3U91_01365, J3U91_01366
1254335	1256685	+	2	J3U91_01367, J3U91_01368
1257829	1258616	+	2	J3U91_01370, J3U91_01371
1260475	1261262	-	2	J3U91_01373, J3U91_01374
1265310	1267831	+	3	J3U91_01379, J3U91_01380, J3U91_01381
1267848	1270136	-	3	J3U91_01382, J3U91_01383, J3U91_01384
1270706	1271448	+	2	crcB, J3U91_01386
1275459	1278101	-	5	J3U91_01392, J3U91_01393, J3U91_01394, J3U91_01395, J3U91_01396
1287187	1287521	-	2	J3U91_01406, J3U91_01407
1301127	1302100	+	2	ytlR_1, ytlR_2
1305183	1306195	-	2	J3U91_01428, J3U91_01429
1307955	1308925	-	2	J3U91_01432, J3U91_01433
1311316	1312229	-	2	J3U91_01436, J3U91_01437
1312272	1313647	-	2	J3U91_01438, murI
1314141	1322002	-	7	zapE, J3U91_01442, J3U91_01443, mutM, J3U91_01445, polA, J3U91_01447
1322074	1325883	-	5	J3U91_01448, J3U91_01449, J3U91_01450, J3U91_01451, J3U91_01452
1325939	1332470	-	8	J3U91_01453, atpD, atpG, J3U91_01456, atpH, atpF, atpE, atpB
1340301	1347607	-	2	rpoC, J3U91_01467
1348208	1350750	-	2	J3U91_01469, J3U91_01470
1350832	1354423	-	2	J3U91_01471, J3U91_01472
1356420	1364346	-	8	pgsA, J3U91_01476, J3U91_01477, J3U91_01478, cls, mreD, mreC, J3U91_01482
1364392	1368518	-	3	J3U91_01483, J3U91_01484, J3U91_01485
1372255	1374168	-	2	groL, J3U91_01490
1375030	1384359	-	12	tsaD, rimI, tsaB, galE, J3U91_01496, rsmI, J3U91_01498, darA, J3U91_01500, J3U91_01501, recR, dnaX
1389842	1391130	-	3	J3U91_01506, J3U91_01507, J3U91_01508
1391209	1392202	-	2	J3U91_01509, J3U91_01510
1392395	1393677	-	2	J3U91_01511, rplK
1393799	1396889	-	2	J3U91_01513, gntK_2
1405158	1407477	-	2	arcB, arcA_3
1409230	1410364	-	2	rlmB, J3U91_01526
1410434	1412739	+	4	J3U91_01527, J3U91_01528, J3U91_01529, J3U91_01530
1412779	1415022	-	2	J3U91_01531, J3U91_01532
1422363	1425010	-	2	smpB, rnr
1428179	1432168	-	4	J3U91_01545, J3U91_01546, J3U91_01547, rfbD
1433458	1435897	-	3	rfbB, rfbC, rfbA
1441449	1446403	+	5	J3U91_01558, J3U91_01559, J3U91_01560, J3U91_01561, J3U91_01562
1446616	1453009	-	6	J3U91_01563, J3U91_01564, J3U91_01565, J3U91_01566, J3U91_01567, J3U91_01568
1453413	1455113	+	2	J3U91_01569, J3U91_01570
1455189	1457437	+	2	J3U91_01571, J3U91_01572
1459567	1462198	-	3	J3U91_01575, xrtG, J3U91_01577
1462541	1465007	-	2	J3U91_01578, J3U91_01579
1465164	1469407	-	4	tkt, ulaA, J3U91_01582, J3U91_01583
1475655	1476973	-	2	J3U91_01587, J3U91_01588
1477205	1480090	-	4	J3U91_01589, J3U91_01590, J3U91_01591, J3U91_01592
1480778	1482720	-	2	dppA, ysdC
1484880	1491604	-	8	J3U91_01596, mngB, fruA, J3U91_01599, fryB, mngA, J3U91_01602, licR_1
1492412	1494962	-	3	J3U91_01604, J3U91_01605, licR_2
1496633	1497401	-	2	J3U91_01609, J3U91_01610
1500104	1501246	-	2	gtfA_1, J3U91_01615
1501954	1504156	-	2	J3U91_01616, J3U91_01617
1504280	1508790	-	6	J3U91_01618, J3U91_01619, J3U91_01620, J3U91_01621, J3U91_01622, J3U91_01623
1508854	1510607	-	2	J3U91_01624, J3U91_01625
1520639	1522409	-	2	J3U91_01630, J3U91_01631
1528219	1529434	+	2	J3U91_01638, J3U91_01639
1530553	1532719	-	2	J3U91_01641, J3U91_01642
1535523	1539170	-	4	msrA_4, J3U91_01647, J3U91_01648, J3U91_01649
1539270	1541391	-	2	J3U91_01650, purR
1544407	1546588	+	2	J3U91_01654, thrB
1546938	1550970	-	5	rsmA, rnmV, J3U91_01659, J3U91_01660, J3U91_01661
1551463	1553517	-	3	J3U91_01663, J3U91_01664, J3U91_01665
1553585	1557532	-	5	J3U91_01666, J3U91_01667, J3U91_01668, J3U91_01669, J3U91_01670
1558183	1560752	-	2	J3U91_01672, J3U91_01673
1561737	1563665	-	3	J3U91_01675, J3U91_01676, J3U91_01677
1568157	1569596	-	2	abf2_1, abf2_2
1576151	1579744	-	4	J3U91_01689, J3U91_01690, prmC, prfA
1579786	1587904	-	10	J3U91_01693, J3U91_01694, accC, fabZ, accB, fabF, J3U91_01699, J3U91_01700, J3U91_01701, J3U91_01702
1587957	1589385	-	2	J3U91_01703, J3U91_01704
1590147	1591662	+	2	J3U91_01706, J3U91_01707
1592365	1594460	+	2	J3U91_01709, J3U91_01710
1594569	1595644	-	2	J3U91_01711, J3U91_01712
1595821	1596594	-	2	J3U91_01713, J3U91_01714
1599875	1603556	+	3	J3U91_01718, J3U91_01719, J3U91_01720
1607265	1609040	+	2	rbsD, fucP
1611131	1615028	-	4	J3U91_01727, J3U91_01728, J3U91_01729, J3U91_01730
1615396	1618301	-	2	J3U91_01731, J3U91_01732
1621370	1625614	-	2	J3U91_01737, ppk
1627614	1630567	-	4	J3U91_01740, J3U91_01741, J3U91_01742, J3U91_01743
1630663	1634237	-	2	J3U91_01744, J3U91_01745
1637263	1640710	-	4	J3U91_01749, alr_2, J3U91_01751, J3U91_01752
1644448	1646927	-	2	cadA, J3U91_01757
1652274	1657411	-	5	J3U91_01763, cdaR, J3U91_01765, J3U91_01766, murB
1658404	1660682	-	2	J3U91_01769, J3U91_01770
1660761	1664641	-	7	J3U91_01771, J3U91_01772, J3U91_01773, tsaE, J3U91_01775, J3U91_01776, J3U91_01777
1666223	1670022	+	4	J3U91_01779, J3U91_01780, J3U91_01781, J3U91_01782
1671140	1673550	-	2	rlmD_2, J3U91_01785
1682353	1684415	+	3	J3U91_01796, J3U91_01797, J3U91_01798
1685505	1687844	-	2	J3U91_01800, J3U91_01801
1691316	1694516	-	3	gatB, gatA, gatC
1695217	1699143	-	5	J3U91_01809, recX, map, J3U91_01812, steT_1
1700327	1702728	+	2	alsS, budA
1702783	1704973	-	3	J3U91_01818, J3U91_01819, J3U91_01820
1707404	1712573	+	5	J3U91_01823, J3U91_01824, J3U91_01825, J3U91_01826, J3U91_01827
1716013	1721142	+	5	J3U91_01830, J3U91_01831, J3U91_01832, J3U91_01833, J3U91_01834
1721424	1725604	+	5	J3U91_01835, leuB_1, leuB_2, leuC, leuD
1725848	1727709	-	2	J3U91_01840, nagA
1730467	1731752	-	2	J3U91_01844, J3U91_01845
1732754	1733198	-	2	J3U91_01847, J3U91_01848
1733305	1736780	-	3	J3U91_01849, J3U91_01850, J3U91_01851
1736826	1744602	-	7	arnC, J3U91_01853, J3U91_01854, J3U91_01855, J3U91_01856, J3U91_01857, J3U91_01858
1746828	1749380	-	3	glf, J3U91_01861, J3U91_01862
1755366	1755936	-	2	J3U91_01868, J3U91_01869
1756985	1757755	+	2	J3U91_01871, J3U91_01872
1757977	1760563	-	3	J3U91_01873, J3U91_01874, J3U91_01875
1763002	1765628	-	2	J3U91_01877, J3U91_01878
1770894	1772620	-	2	J3U91_01885, J3U91_01886
1773321	1774636	-	2	J3U91_01889, J3U91_01890
1775417	1776328	+	2	J3U91_01892, J3U91_01893
1779480	1781432	-	2	J3U91_01897, J3U91_01898
1784402	1787356	-	2	J3U91_01902, J3U91_01903
1787550	1788604	-	2	rpoE, J3U91_01905
1790649	1792009	-	2	J3U91_01908, J3U91_01909
1794445	1799675	-	5	J3U91_01912, J3U91_01913, J3U91_01914, J3U91_01915, trpS
1801274	1804276	-	4	J3U91_01918, J3U91_01919, J3U91_01920, J3U91_01921
1804470	1806874	+	3	J3U91_01922, J3U91_01923, J3U91_01924
1806904	1809573	-	4	J3U91_01925, J3U91_01926, J3U91_01927, J3U91_01928
1821683	1822740	-	2	J3U91_01941, J3U91_01942
1823849	1824897	-	2	J3U91_01944, J3U91_01945
1831825	1834904	+	2	J3U91_01952, J3U91_01953
1838684	1842331	-	3	cydB, J3U91_01958, J3U91_01959
1845210	1847256	+	3	J3U91_01964, J3U91_01965, J3U91_01966
1850401	1852812	-	2	J3U91_01972, celB_4
1853871	1857132	-	3	J3U91_01976, J3U91_01977, J3U91_01978
1860047	1861903	-	2	J3U91_01983, J3U91_01984
1863061	1864142	-	2	J3U91_01986, J3U91_01987
1867106	1869720	-	5	lepB_2, lepB_3, J3U91_01992, rnpA, J3U91_01994

## Sheet: Table_S2
Table S2. Tandemly duplicated genes in the genome of Oenococcus oeni strain AWRIB429.
Start	End	Copies
45806	48442	2	J3U91_00048 | Arabinose efflux permease-J3U91_00049 | Arabinose efflux permease
139778	141183	2	J3U91_00151 | Substrate-specific component YkoE of thiamin-regulated ECF transporter for HydroxyMethylPyrimidine-J3U91_00152 | Substrate-specific component YkoE of thiamin-regulated ECF transporter for HydroxyMethylPyrimidine
709027	712190	2	J3U91_00766 | Poly(glycerol-phosphate) alpha-glucosyltransferase-J3U91_00767 | Poly(glycerol-phosphate) alpha-glucosyltransferase
1115909	1118261	2	J3U91_01215| Aromatic amino acid aminotransferase gamma-J3U91_01216 | Aromatic amino acid aminotransferase gamma
1400104	1403621	2	J3U91_01518 | arcD | Arginine/ornithine antiporter-J3U91_01519 | arcD | Arginine/ornithine antiporter
1437314	1439167	2	J3U91_01554 | Glycosyltransferase related enzyme-J3U91_01555 | Glyco_trans_2-like domain-containing protein
1520639	1522409	2	J3U91_01630 | conserved protein of unknown function-J3U91_01631 | conserved protein of unknown function
1789956	1792528	4	J3U91_01907 | Universal stress protein UspA-J3U91_01908 | Fe(2+)/Mn(2+) transporter pcl1-J3U91_01909 | Fe(2+)/Mn(2+) transporter pcl1-J3U91_01910 | Universal stress protein UspA
1853871	1856790	2	J3U91_01976 | bglA | aryl-6-phospho-beta-glucosidase-J3U91_01977 | bglA | aryl-6-phospho-beta-glucosidase
1867106	1868343	2	J3U91_01990| Signal peptidase I-J3U91_01991 | Signal peptidase I

## Sheet: Table S3
Predicted bacteriophage 1- Annotations and CDS position correspond to the chromosome of O. oeni strain AWRIB429
CDS position	Blast Hit	E-value
435216..435227	attL
complement(435523..436557)	PHAGE_Oenoco_phiS11_NC_023571: Phage integrase; J3U91_00448; phage(gi589286605)	1.38e-106
complement(436596..437372)	PHAGE_Lactob_Lv_1_NC_011801: hypothetical protein; J3U91_00449; phage(gi219563221)	3.49e-05
complement(437413..437697)	PHAGE_Oenoco_phiS11_NC_023571: hypothetical protein; J3U91_00450; phage(gi589286606)	2.56e-25
complement(437675..438022)	PHAGE_Staphy_phiETA2_NC_008798: repressor; J3U91_00451; phage(gi122891720)	5.76e-11
438300..438530	PHAGE_Oenoco_phiS11_NC_023571: hypothetical protein; J3U91_00452; phage(gi589286608)	5.03e-06
438509..438703	PHAGE_Oenoco_phiS11_NC_023571: hypothetical protein; J3U91_00453; phage(gi589286663)	7.71e-07
438700..438885	hypothetical protein; J3U91_00454	N/A
438882..439025	PHAGE_Oenoco_phiS11_NC_023571: hypothetical protein; J3U91_00455; phage(gi589286610)	4.73e-17
439025..439300	hypothetical protein; J3U91_00456	N/A
439354..439755	PHAGE_Lactoc_bIL286_NC_002667: Orf13; J3U91_00457; phage(gi13095756)	5.25e-06
439748..440287	PHAGE_Entero_phiSHEF4_NC_042022: hypothetical protein; J3U91_00458; phage(gi100023)	1.68e-35
440407..441666	PHAGE_Lactob_LfeSau_NC_029068: helicase; J3U91_00459; phage(gi985757760)	5e-151
441663..442364	PHAGE_Lactob_PLE2_NC_031036: clamp-loader subunit; J3U91_00460; phage(gi100041)	5.76e-68
442367..442939	PHAGE_Lactob_LfeSau_NC_029068: hypothetical protein; J3U91_00461; phage(gi985757762)	7.74e-34
442911..443717	PHAGE_Lactob_PLE2_NC_031036: RNA polymerase binding protein; J3U91_00462; phage(gi100043)	5.85e-82
443698..444984	PHAGE_Lactob_PLE2_NC_031036: ssDNA binding protein; J3U91_00463; phage(gi100044)	1.68e-111
445138..445494	PHAGE_Lactob_ATCC8014_NC_019916: hypothetical protein; J3U91_00464; phage(gi431809842)	2.4e-39
445491..445604	hypothetical protein; J3U91_00465	N/A
445607..446101	PHAGE_Oenoco_phiS11_NC_023571: hypothetical protein; J3U91_00466; phage(gi589286618)	6.12e-26
446233..446454	PHAGE_Entero_phiEF24C_NC_009904: putative ribonucleotide reductase; J3U91_00467; phage(gi158079506)	5.41e-14
446496..446903	PHAGE_Lactob_CL1_NC_028888: HNH homing endonuclease; J3U91_00468; phage(gi971752688)	7.72e-40
446916..447053	hypothetical protein; J3U91_00469	N/A
447050..448303	PHAGE_Oenoco_phiS13_NC_023560: prophage protein; J3U91_00470; phage(gi589286239)	3e-85
448361..448609	hypothetical protein; J3U91_00471	N/A
448606..448854	hypothetical protein; J3U91_00472	N/A
448855..449385	PHAGE_Lactoc_bIL286_NC_002667: Orf39; J3U91_00473; phage(gi13095782)	6.15e-33
449764..450150	PHAGE_Lactoc_bIL286_NC_002667: Orf40; J3U91_00474; phage(gi13095783)	9.19e-29
450164..452086	PHAGE_Lactoc_bIL286_NC_002667: terminase; J3U91_00475; phage(gi13095784)	0
452076..452270	PHAGE_Lactob_Sha1_NC_019489: phage head-tail joining protein; J3U91_00476; phage(gi418489803)	1.76e-14
452270..453439	PHAGE_Lactoc_bIL286_NC_002667: portal protein; J3U91_00477; phage(gi13095786)	2.38e-102
453432..454202	PHAGE_Lactoc_bIL286_NC_002667: protease; J3U91_00478; phage(gi13095787)	1.63e-55
454215..455456	PHAGE_Lactoc_bIL286_NC_002667: capsid protein; J3U91_00479; phage(gi13095788)	8.71e-138
455525..455872	PHAGE_Lactob_Sha1_NC_019489: phage protein DNA packaging protein; J3U91_00480; phage(gi418489807)	5.91e-21
455859..456053	hypothetical protein; J3U91_00481	N/A
456046..456411	PHAGE_Lactoc_bIL286_NC_002667: Orf47; J3U91_00482; phage(gi13095790)	1.13e-13
456404..456820	PHAGE_Lactob_Lc_Nu_NC_007501: putative head-tail joining protein; J3U91_00483; phage(gi77999993)	3.17e-26
456817..457197	PHAGE_Lactoc_bIL286_NC_002667: Orf49; J3U91_00484; phage(gi13095792)	3.37e-18
457197..457802	PHAGE_Strept_Sfi19_NC_000871: major tail protein; J3U91_00485; phage(gi9632904)	4.8e-47
457910..458248	PHAGE_Lactoc_bIL286_NC_002667: Orf51; J3U91_00486; phage(gi13095794)	2.14e-05
458275..458454	PHAGE_Strept_YMC_2011_NC_018285: hypothetical protein; J3U91_00487; phage(gi399498730)	1.41e-11
458469..462125	PHAGE_Lactob_Sha1_NC_019489: minor tail protein; J3U91_00488; phage(gi418489814)	0
462126..462851	PHAGE_Clostr_phiCT19406C_NC_029006: tail protein; J3U91_00489; phage(gi971821558)	1.12e-11
462851..468784	PHAGE_Strept_315.4_NC_004587: hypothetical protein; J3U91_00490; phage(gi28876329)	1.26e-45
469094..469249	GWP_002819733.1: tail protein; GILMNFH_00492	5e-06
470412..471710	PHAGE_Oenoco_phiS11_NC_023571: Phage lysin ; J3U91_00497	0
471790..472281	WP_002820062.1: Phage holin; J3U91_00498	6e-105
478046..478057	attR	N/A
Predicted bacteriophage 2 - Annotations and CDS position correspond to the chromosome of O. oeni strain AWRIB429
CDS position	Blast Hit	E-value
613255..613287	attL	0
complement(613412..614455)	PHAGE_Oenoco_phi9805_NC_023559: integrase; J3U91_00656; phage(gi589286166)	0
complement(614573..614860)	PHAGE_Oenoco_phi9805_NC_023559: hypothetical protein; J3U91_00657; phage(gi589286167)	2.25e-66
complement(614865..615176)	PHAGE_Oenoco_phi9805_NC_023559: transcriptional regulator, Cro/CI family; J3U91_00658; phage(gi589286168)	1.3e-70
615427..615672	PHAGE_Oenoco_phi9805_NC_023559: hypothetical protein; J3U91_00659; phage(gi589286169)	1.37e-53
615714..615902	PHAGE_Oenoco_phi9805_NC_023559: hypothetical protein; J3U91_00660; phage(gi589286170)	8.18e-41
616042..616203	PHAGE_Oenoco_phi9805_NC_023559: hypothetical protein; J3U91_00661; phage(gi589286171)	5.74e-31
616181..616576	PHAGE_Oenoco_phi9805_NC_023559: hypothetical protein; J3U91_00662; phage(gi589286172)	4.58e-92
616595..617521	PHAGE_Oenoco_phi9805_NC_023559: hypothetical protein; J3U91_00663; phage(gi589286173)	0
617518..618234	PHAGE_Oenoco_phi9805_NC_023559: hypothetical protein; J3U91_00664; phage(gi589286174)	6.42e-172
618224..618796	PHAGE_Oenoco_phi9805_NC_023559: hypothetical protein; J3U91_00665; phage(gi589286175)	1.08e-129
618808..619734	PHAGE_Oenoco_phi9805_NC_023559: replication initiation; J3U91_00666; phage(gi589286176)	1.78e-180
619731..619892	PHAGE_Oenoco_phi9805_NC_023559: hypothetical protein; J3U91_00667; phage(gi589286177)	2.69e-25
619889..620257	PHAGE_Oenoco_phi9805_NC_023559: hypothetical protein; J3U91_00668; phage(gi589286178)	5.5e-85
620275..620754	PHAGE_Oenoco_phiS11_NC_023571: hypothetical protein; J3U91_00669; phage(gi589286618)	1.14e-116
621122..622072	PHAGE_Oenoco_phiS11_NC_023571: hypothetical protein; J3U91_00670; phage(gi589286620)	0
622029..622676	PHAGE_Oenoco_phiS11_NC_023571: hypothetical protein; J3U91_00671; phage(gi589286621)	8.01e-132
622990..624195	PHAGE_Oenoco_phi9805_NC_023559: hypothetical protein; J3U91_00672; phage(gi589286182)	0
624302..624580	PHAGE_Oenoco_phi9805_NC_023559: hypothetical protein; J3U91_00673; phage(gi589286183)	2.28e-59
624653..624883	PHAGE_Oenoco_phi9805_NC_023559: hypothetical protein; J3U91_00674; phage(gi589286184)	3.25e-49
complement(624880..625086)	PHAGE_Oenoco_phi9805_NC_023559: hypothetical protein; J3U91_00675; phage(gi589286185)	4.14e-41
625242..625712	PHAGE_Oenoco_phi9805_NC_023559: hypothetical protein; J3U91_00676; phage(gi589286186)	4.56e-101
625750..626511	PHAGE_Oenoco_phi9805_NC_023559: terminase small subunit; J3U91_00677; phage(gi589286187)	0
626495..627796	PHAGE_Oenoco_phi9805_NC_023559: terminase large subunit; J3U91_00678; phage(gi589286188)	0
627816..629288	PHAGE_Oenoco_phi9805_NC_023559: portal protein; J3U91_00679; phage(gi589286189)	0
629248..629541	PHAGE_Oenoco_phi9805_NC_023559: hypothetical protein; J3U91_00680; phage(gi589286190)	2.24e-62
629544..630722	PHAGE_Oenoco_phi9805_NC_023559: minor head protein; J3U91_00681; phage(gi589286191)	0
630884..631543	PHAGE_Oenoco_phi9805_NC_023559: putative scaffold protein; J3U91_00682; phage(gi589286192)	2.5e-151
631561..631917	PHAGE_Oenoco_phi9805_NC_023559: hypothetical protein; J3U91_00683; phage(gi589286193)	3.32e-80
631949..632989	PHAGE_Oenoco_phi9805_NC_023559: hypothetical protein; J3U91_00684; phage(gi589286194)	0
633008..633313	PHAGE_Oenoco_phi9805_NC_023559: hypothetical protein; J3U91_00685; phage(gi589286195)	4.34e-66
633310..633669	PHAGE_Oenoco_phi9805_NC_023559: hypothetical protein; J3U91_00686; phage(gi589286196)	1.47e-82
633662..634213	PHAGE_Oenoco_phi9805_NC_023559: hypothetical protein; J3U91_00687; phage(gi589286197)	4.54e-130
634210..634581	PHAGE_Oenoco_phi9805_NC_023559: hypothetical protein; J3U91_00688; phage(gi589286198)	2.02e-79
634584..635048	PHAGE_Oenoco_phi9805_NC_023559: putative major tail protein; J3U91_00689; phage(gi589286199)	5.1e-107
635110..635511	PHAGE_Oenoco_phi9805_NC_023559: hypothetical protein; J3U91_00690; phage(gi589286200)	1.62e-90
635601..635864	PHAGE_Oenoco_phi9805_NC_023559: hypothetical protein; J3U91_00691; phage(gi589286201)	4.92e-57
635900..640516	PHAGE_Oenoco_phi9805_NC_023559: tail length tape-measure protein; J3U91_00692; phage(gi589286202)	0
640533..640898	PHAGE_Oenoco_phi9805_NC_023559: hypothetical protein; J3U91_00693; phage(gi589286203)	1.66e-87
640920..646481	PHAGE_Oenoco_phi9805_NC_023559: hypothetical protein; J3U91_00694; phage(gi589286204)	0
646502..646810	PHAGE_Oenoco_phi9805_NC_023559: hypothetical protein; J3U91_00695; phage(gi589286205)	7.98e-69
646788..647207	PHAGE_Oenoco_phi9805_NC_023559: hypothetical protein; J3U91_00696; phage(gi589286206)	7.91e-96
647207..647581	PHAGE_Oenoco_phi9805_NC_023559: hypothetical protein; J3U91_00697; phage(gi589286207)	7.58e-84
647662..648396	PHAGE_Oenoco_phi9805_NC_023559: putative lysin; J3U91_00698; phage(gi589286208)	9.49e-173
648393..648953	PHAGE_Oenoco_phi9805_NC_023559: putative lysin; J3U91_00699; phage(gi589286208)	5.46e-121
648964..649329	PHAGE_Oenoco_phi9805_NC_023559: Hol44; J3U91_00700; phage(gi589286209)	1.15e-77
649431..651311	PHAGE_Oenoco_phi9805_NC_023559: ABC transporter, ATP-binding protein-related protein; J3U91_00701; phage(gi589286210)	0
651354..651596	PHAGE_Oenoco_phi9805_NC_023559: hypothetical protein; J3U91_00702; phage(gi589286211)	4.49e-52
complement(651648..652457)	PHAGE_Oenoco_phi9805_NC_023559: hypothetical protein; J3U91_00703; phage(gi589286212)	0
complement(652648..653058)	PHAGE_Oenoco_phi9805_NC_023559: hypothetical protein; J3U91_00704; phage(gi589286213)	2.1e-96
653260..654579	PHAGE_Oenoco_phi9805_NC_023559: hypothetical protein; J3U91_00705; phage(gi589286214)	0
654598..655548	PHAGE_Oenoco_phi9805_NC_023559: bactoprenol glucosyl transferase; J3U91_00706; phage(gi589286215)	0
655817..656281	PHAGE_Oenoco_phi9805_NC_023559: hypothetical protein; J3U91_00707; phage(gi589286216)	1.96e-105
656299..657318	PHAGE_Oenoco_phi9805_NC_023559: hypothetical protein; J3U91_00708; phage(gi589286217)	0
657546..658160	PHAGE_Oenoco_phi9805_NC_023559: hypothetical protein; J3U91_00709; phage(gi589286218)	1.65e-145
658554..658754	PHAGE_Oenoco_phi9805_NC_023559: hypothetical protein; J3U91_00710; phage(gi589286220)	1.64e-42
659031..659063	attR	0

## Sheet: Table S4
Table S4. Differentially expressed genes between treatments. Changes in gene expression are represented as Log2 fold-change (Log2FC) between timepoint and control condition prior to SO2 addition. Only genes with a 1 < Log2FC < -1 and an adj p-value > 0.005 are shown.
5 mg/L SO2 - 30 minutes				10 mg/L SO2 - 30 minutes
Gene ID	Log2FC	Description		Gene ID	Log2FC	Description
J3U91_00743	1.24943	hypothetical protein		J3U91_01735	-1.02283	trxA; thioredoxin
J3U91_00855	1.22335	hypothetical protein		J3U91_01187	-1.04023	tRNA-Leu(caa)
J3U91_00034	1.13926	hypothetical protein		J3U91_01498	-1.08088	holB; DNA polymerase III subunit delta
J3U91_00467	1.01857	nrdH; Glutaredoxin		J3U91_01154	-1.11082	hypothetical protein
J3U91_00429	-1.00063	czrA; ArsR family transcriptional regulator		J3U91_00538	-1.13899	LysR family transcriptional regulator substrate-binding protein
J3U91_00057	-1.007	hypothetical protein		J3U91_00931	-1.15049	hypothetical protein
J3U91_00076	-1.00875	helix-turn-helix transcriptional regulator		J3U91_01440	-1.15434	YslB family protein
J3U91_01285	-1.03562	hypothetical protein		J3U91_00261	-1.18909	menI; 1,4-dihydroxy-2-naphthoyl-CoA hydrolase
J3U91_01408	-1.03989	hypothetical protein		J3U91_01987	-1.2028	menI; 1,4-dihydroxy-2-naphthoyl-CoA hydrolase
J3U91_01378	-1.05322	2'-5' RNA ligase family protein		J3U91_00502	-1.21225	hypothetical protein
J3U91_01746	-1.08516	tRNA-Pro(cgg)		J3U91_00145	-1.22164	acyP; acylphosphatase
J3U91_00185	-1.10433	GNAT family N-acetyltransferase		J3U91_01284	-1.28187	hypothetical protein
J3U91_00583	-1.11315	hypothetical protein		J3U91_00582	-1.35149	hypothetical protein
J3U91_00538	-1.11416	LysR family transcriptional regulator substrate-binding protein		J3U91_00003	-1.35725	ybcJ; ribosome-associated protein
J3U91_01870	-1.11503	hypothetical protein		J3U91_01431	-1.36358	Resolvase/invertase-type recombinase catalytic domain-containing protein
J3U91_01556	-1.11904	hypothetical protein		J3U91_01189	-1.49848	tRNA-Trp(cca)
J3U91_00154	-1.17539	hypothetical protein		J3U91_00845	-1.62383	tRNA-Pro(tgg)
J3U91_00716	-1.18336	hypothetical protein		J3U91_00846	-1.63451	tRNA-Met(cat)
J3U91_00840	-1.19052	tRNA-Val(tac)		J3U91_00843	-1.65011	tRNA-Leu(taa)
J3U91_00931	-1.20085	hypothetical protein		J3U91_00844	-1.70191	tRNA-Arg(acg)
J3U91_01329	-1.23294	metallophosphatase		J3U91_01188	-1.7533	tRNA-His(gtg)
J3U91_01154	-1.24925	hypothetical protein		J3U91_01237	-1.85225	ribbon-helix-helix domain-containing protein/putative transcription repressor
J3U91_00502	-1.2507	hypothetical protein		J3U91_00847	-1.95382	tRNA-Met(cat)
J3U91_00582	-1.28346	hypothetical protein		J3U91_00841	-1.96073	tRNA-Thr(tgt)
J3U91_01498	-1.29012	holB; DNA polymerase III subunit delta		J3U91_00842	-2.02333	tRNA-Gly(gcc)
J3U91_00261	-1.29525	menI; 1,4-dihydroxy-2-naphthoyl-CoA hydrolase		J3U91_00849	-2.39294	tRNA-Met(cat)
J3U91_01393	-1.31127	LytTR family transcriptional regulator		J3U91_00848	-2.40314	tRNA-Ser(tga)
J3U91_00027	-1.34723	hypothetical protein		10 mg/L SO2 - 4 hours
J3U91_01244	-1.39297	GNAT family N-acetyltransferase		J3U91_01963	1.7214	tRNA-Asn(gtt)
J3U91_01735	-1.43669	trxA; thioredoxin		J3U91_01370	1.20229	IS5 family transposase
J3U91_01189	-1.44902	tRNA-Trp(cca)		J3U91_00467	1.1675	nrdH; Glutaredoxin
J3U91_01284	-1.46952	hypothetical protein		J3U91_00452	1.15903	hypothetical protein
J3U91_01941	-1.55647	tagU; peptidoglycan teichoic acid transferase		J3U91_00458	1.14719	hypothetical protein
J3U91_00003	-1.61946	ybcJ; ribosome-associated protein		J3U91_00454	1.14611	hypothetical protein
J3U91_01987	-1.71284	menI; 1,4-dihydroxy-2-naphthoyl-CoA hydrolase		J3U91_00453	1.14441	hypothetical protein
J3U91_01188	-1.75399	tRNA-His(gtg)		J3U91_00464	1.1428	hypothetical protein
J3U91_01431	-1.75775	recombinase family protein		J3U91_00465	1.14098	hypothetical protein
J3U91_01440	-1.77977	YslB family protein		J3U91_00457	1.13837	hypothetical protein
J3U91_00842	-1.82274	tRNA-Gly(gcc)		J3U91_00476	1.13604	hypothetical protein
J3U91_00841	-1.87588	tRNA-Thr(tgt)		J3U91_00468	1.12013	hypothetical protein
J3U91_00846	-1.94769	tRNA-Met(cat)		J3U91_00487	1.1174	hypothetical protein
J3U91_00845	-1.94999	tRNA-Pro(tgg)		J3U91_00472	1.10359	hypothetical protein
J3U91_00844	-2.06744	tRNA-Arg(acg)		J3U91_00661	1.10226	hypothetical protein
J3U91_01237	-2.21502	ribbon-helix-helix domain-containing protein		J3U91_00486	1.09031	hypothetical protein
J3U91_00847	-2.39144	tRNA-Met(cat)		J3U91_00495	1.07223	hypothetical protein
J3U91_00849	-2.62911	tRNA-Met(cat)		J3U91_00469	1.06831	hypothetical protein
J3U91_00848	-2.70192	tRNA-Ser(tga)		J3U91_00459	1.06322	deaD; ATP-dependent RNA helicase
5 mg/L SO2 - 4 hours				J3U91_00496	1.04766	hypothetical protein
J3U91_00272	6.55221	Hsp20/alpha crystallin family protein: Small heat shock protein		J3U91_00463	1.03621	hypothetical protein
J3U91_01938	3.11233	hypothetical protein		J3U91_00475	1.03493	hypothetical protein
J3U91_00561	3.05114	hypothetical protein		J3U91_00466	1.03462	hypothetical protein
J3U91_00222	2.89068	hypothetical protein		J3U91_00484	1.03229	hypothetical protein
J3U91_00562	2.43669	clpL; ATP-dependent Clp protease ATP-binding subunit		J3U91_00474	1.03078	hypothetical protein
J3U91_01252	2.4149	hypothetical protein		J3U91_00662	1.02781	hypothetical protein
J3U91_00763	2.29583	hypothetical protein		J3U91_00497	1.01651	hypothetical protein
J3U91_00762	2.28631	hypothetical protein		J3U91_00479	1.00896	hypothetical protein
J3U91_00654	2.255	Ribosome-associated translation inhibitor RaiA/Stabilises 70S unit		J3U91_00488	1.00656	hypothetical protein
J3U91_01251	2.21181	CsbD general stress response protein		J3U91_00477	1.00218	hypothetical protein
J3U91_01253	2.14777	hypothetical protein		J3U91_01907	-1.00355	Universal stress protein UspA
J3U91_00301	2.01772	pgmB; beta-phosphoglucomutase		J3U91_01254	-1.00371	hypothetical protein
J3U91_01552	1.91655	rfbA; glucose-1-phosphate thymidylyltransferase		J3U91_01275	-1.01267	DMT family transporter
J3U91_01997	1.90027	type II toxin-antitoxin system RelB/DinJ family antitoxin (Plasmid located)		J3U91_01902	-1.01685	murA; UDP-N-acetylglucosamine 1-carboxyvinyltransferase
J3U91_00560	1.86383	clpP; ATP-dependent Clp protease, protease subunit		J3U91_00427	-1.01921	sugar porter family MFS transporter
J3U91_00778	1.82655	NADPH:quinone reductase/cytoplasmic		J3U91_00722	-1.01982	rimJ; [ribosomal protein S5]-alanine N-acetyltransferase
J3U91_00714	1.79663	GlsB/YeaQ/YmgE family stress response membrane protein		J3U91_01625	-1.02061	capsular polysaccharide biosynthesis protein
J3U91_00257	1.71007	Rgg/GadR/MutR family transcriptional regulator		J3U91_01765	-1.0251	TIGR00159 family protein
J3U91_00629	1.67925	clpE; ATP-dependent Clp protease ATP-binding subunit		J3U91_01635	-1.02822	hypothetical protein
J3U91_00768	1.65274	NAD-dependent succinate-semialdehyde dehydrogenase		J3U91_01039	-1.0321	ABC transporter ATP-binding protein
J3U91_01755	1.63246	uspA: universal stress response protein		J3U91_01706	-1.03275	birA; BirA family transcriptional regulator, biotin operon repressor / biotin---[acetyl-CoA-carboxylase] ligase
J3U91_00855	1.61078	hypothetical protein		J3U91_01619	-1.04462	hypothetical protein
J3U91_01551	1.5538	rfbC; dTDP-4-dehydrorhamnose 3,5-epimerase		J3U91_00757	-1.05211	GRPE; molecular chaperone GrpE
J3U91_01996	1.50767	type II toxin-antitoxin system RelB/DinJ family antitoxin (Plasmid located)		J3U91_00429	-1.05979	czrA; ArsR family transcriptional regulator
J3U91_00447	1.49428	ssrA transfer-messenger RNA, SsrA		J3U91_00400	-1.06257	Asp23/Gls24 family envelope stress response protein
J3U91_00465	1.48966	hypothetical protein		J3U91_01441	-1.06429	dnaI; primosomal protein DnaI
J3U91_01407	1.47918	hypothetical protein		J3U91_00241	-1.0652	hypothetical protein
J3U91_00857	1.44999	hypothetical protein		J3U91_00296	-1.07222	N-acetyltransferase
J3U91_01815	1.44292	trxA; thioredoxin		J3U91_00710	-1.07883	hypothetical protein
J3U91_00416	1.43331	hypothetical protein		J3U91_00528	-1.0796	xpt; xanthine phosphoribosyltransferase
J3U91_00739	1.42265	adhP; alcohol dehydrogenase, propanol-preferring		J3U91_00172	-1.08276	rgg3; HTH-type transcriptional regulator, SHP3-responsive repressor
J3U91_01406	1.41487	hypothetical protein		J3U91_01343	-1.09486	hypothetical protein
J3U91_00496	1.39969	hypothetical protein		J3U91_00641	-1.09749	ltaS; lipoteichoic acid synthase
J3U91_01250	1.37947	helix-turn-helix transcriptional regulator		J3U91_01424	-1.10026	Rrf2 family transcriptional regulator
J3U91_00201	1.36068	membrane protein		J3U91_00539	-1.10391	hypothetical protein
J3U91_01229	1.3532	FemA; peptidoglycan bridge formation glycyltransferase		J3U91_00944	-1.10454	cell division protein
J3U91_00454	1.35137	hypothetical protein		J3U91_00164	-1.10902	hprT; hypoxanthine phosphoribosyltransferase
J3U91_00509	1.33405	NADH-dependent flavin oxidoreductase		J3U91_00922	-1.11055	adapter protein MecA
J3U91_00764	1.33184	nucleoside deaminase		J3U91_01123	-1.11595	dgkA; undecaprenol kinase
J3U91_00667	1.32735	hypothetical protein		J3U91_01245	-1.11869	acyltransferase
J3U91_00467	1.2966	nrdH; Glutaredoxin		J3U91_01416	-1.12035	MerR family transcriptional regulator
J3U91_00689	1.29245	hypothetical protein		J3U91_00728	-1.12107	PTS glucose transporter subunit IIA
J3U91_00218	1.29197	gatB; galactitol PTS system EIIB component		J3U91_01005	-1.12233	hypothetical protein
J3U91_01778	1.29114	LacI family DNA-binding transcriptional regulator		J3U91_01901	-1.12302	RP-L31; large subunit ribosomal protein L31
J3U91_00466	1.27864	hypothetical protein		J3U91_00355	-1.12341	hypothetical protein
J3U91_00487	1.27594	hypothetical protein		J3U91_00530	-1.1237	winged helix-turn-helix transcriptional regulator
J3U91_00459	1.27168	deaD; ATP-dependent RNA helicase		J3U91_01380	-1.13057	ABC transporter permease
J3U91_00927	1.26305	pgl; 6-phosphogluconolactonase		J3U91_01460	-1.13385	ATPF0A; F-type H+-transporting ATPase subunit a
J3U91_00666	1.26192	hypothetical protein		J3U91_01510	-1.15236	RP-L10; large subunit ribosomal protein L10
J3U91_00206	1.25966	6-phospho-beta-glucosidase		J3U91_01523	-1.15475	hypothetical protein
J3U91_00453	1.25935	hypothetical protein		J3U91_01686	-1.17512	helix-turn-helix transcriptional regulator
J3U91_00696	1.24794	hypothetical protein		J3U91_01568	-1.17536	ABC transporter permease
J3U91_00478	1.23955	clpP; ATP-dependent Clp protease, protease subunit		J3U91_00136	-1.17775	rpiA; ribose 5-phosphate isomerase A
J3U91_01550	1.23711	rfbB; dTDP-glucose 4,6-dehydratase		J3U91_00552	-1.17911	phage holin family protein
J3U91_00050	1.23174	Diacetyl reductase		J3U91_00111	-1.18794	MFS transporter
J3U91_00174	1.22524	hypothetical protein		J3U91_00155	-1.18875	hypothetical protein
J3U91_01582	1.22513	ulaB; ascorbate PTS system EIIB component		J3U91_01755	-1.195	uspA: universal stress response protein
J3U91_00145	1.22506	acyP; acylphosphatase		J3U91_01708	-1.19521	thymidine kinase
J3U91_00497	1.21969	hypothetical protein		J3U91_01993	-1.19682	rnpA; ribonuclease P protein component
J3U91_00479	1.2193	hypothetical protein		J3U91_01746	-1.20534	tRNA-Pro(cgg)
J3U91_00482	1.21915	hypothetical protein		J3U91_00415	-1.20755	kch; voltage-gated potassium channel
J3U91_00856	1.21861	hypothetical protein		J3U91_00933	-1.20988	mraW; 16S rRNA (cytosine1402-N4)-methyltransferase
J3U91_00464	1.21591	hypothetical protein		J3U91_01732	-1.21684	hypothetical protein
J3U91_00697	1.20739	hypothetical protein		J3U91_01942	-1.22032	transcriptional regulator
J3U91_00486	1.20327	hypothetical protein		J3U91_01643	-1.227	hypothetical protein
J3U91_00455	1.1987	hypothetical protein		J3U91_01146	-1.22884	holA; DNA polymerase III subunit delta
J3U91_00498	1.19008	hypothetical protein		J3U91_00929	-1.23706	trmL; tRNA (cytidine/uridine-2'-O-)-methyltransferase
J3U91_00327	1.1879	uvrB; excinuclease ABC subunit B		J3U91_00634	-1.2417	hypothetical protein
J3U91_00348	1.1846	SORD; L-iditol 2-dehydrogenase		J3U91_00943	-1.24576	hypothetical protein
J3U91_00484	1.18162	hypothetical protein		J3U91_01499	-1.24841	darA Cyclic di-AMP receptor A
J3U91_00460	1.17869	hypothetical protein		J3U91_00705	-1.24957	hypothetical protein
J3U91_00488	1.17703	hypothetical protein		J3U91_01393	-1.25443	LytTR family transcriptional regulator
J3U91_00476	1.17354	hypothetical protein		J3U91_01884	-1.25814	hypothetical protein
J3U91_00462	1.17148	hypothetical protein		J3U91_00162	-1.26217	divIC; cell division protein
J3U91_00463	1.16564	hypothetical protein		J3U91_00838	-1.28064	cytochrome o ubiquinol oxidase
J3U91_00461	1.15961	hypothetical protein		J3U91_00703	-1.28835	hypothetical protein
J3U91_01562	1.15855	glycerophosphoryl diester phosphodiesterase		J3U91_01041	-1.29368	toxin-antitoxin system HicB family antitoxin
J3U91_00690	1.15452	hypothetical protein		J3U91_00716	-1.30886	hypothetical protein
J3U91_01466	1.15429	rpoC; DNA-directed RNA polymerase subunit beta		J3U91_01004	-1.31152	recU; recombination protein U
J3U91_00452	1.15169	hypothetical protein		J3U91_00522	-1.31448	tRNA-Ser(aga)
J3U91_01673	1.14766	mleA; malolactic enzyme		J3U91_01949	-1.31589	hypothetical protein
J3U91_00685	1.14654	hypothetical protein		J3U91_00989	-1.3273	hypothetical protein
J3U91_00470	1.14597	hypothetical protein		J3U91_00298	-1.33143	dut; dUTP pyrophosphatase
J3U91_00862	1.14448	hypothetical protein		J3U91_01879	-1.35483	MarR family transcriptional regulator
J3U91_00589	1.14284	RP-S19; small subunit ribosomal protein S19		J3U91_01950	-1.36088	YfhO family protein
J3U91_00305	1.14143	hypothetical protein		J3U91_00444	-1.36225	polysaccharide biosynthesis protein
J3U91_00474	1.1404	hypothetical protein		J3U91_00114	-1.36496	nrdH; glutaredoxin-like protein NrdH
J3U91_00469	1.14008	hypothetical protein		J3U91_00733	-1.36637	hypothetical protein
J3U91_00665	1.13847	hypothetical protein		J3U91_01249	-1.36765	hypothetical protein
J3U91_01672	1.13824	mleP; malate permease and related proteins		J3U91_01774	-1.37285	tsaE; tRNA threonylcarbamoyladenosine biosynthesis protein
J3U91_00688	1.137	hypothetical protein		J3U91_00794	-1.38033	ABC transporter ATP-binding protein
J3U91_00489	1.13451	hypothetical protein		J3U91_00715	-1.38277	hypothetical protein
J3U91_00483	1.13025	hypothetical protein		J3U91_00082	-1.38751	response regulator transcription factor
J3U91_01581	1.12232	ulaA; ascorbate PTS system EIIC component		J3U91_00584	-1.3882	RP-S10; small subunit ribosomal protein S10
J3U91_00250	1.11551	HIBADH; 3-hydroxyisobutyrate dehydrogenase		J3U91_00793	-1.39227	HIT family protein
J3U91_00458	1.11323	hypothetical protein		J3U91_01402	-1.40415	hypothetical protein
J3U91_00590	1.11216	RP-L22; large subunit ribosomal protein L22		J3U91_01869	-1.40794	histidine phosphatase family protein
J3U91_00456	1.10945	hypothetical protein		J3U91_01285	-1.40833	hypothetical protein
J3U91_00682	1.10453	hypothetical protein		J3U91_00057	-1.41163	hypothetical protein
J3U91_01368	1.10107	lysY; putative lysine transport system ATP-binding protein		J3U91_00004	-1.41688	recF; DNA replication and repair protein
J3U91_00683	1.10076	hypothetical protein		J3U91_01230	-1.4243	FMN-dependent NADH-azoreductase
J3U91_00946	1.09988	purE 4.1.1.21 5-(carboxyamino)imidazole ribonucleotide mutase		J3U91_00523	-1.4339	lactoylglutathione lyase
J3U91_00457	1.09812	hypothetical protein		J3U91_01187	-1.44704	tRNA-Leu(caa)
J3U91_01583	1.09626	ulaC; ascorbate PTS system EIIA or EIIAB component		J3U91_01378	-1.45236	2'-5' RNA ligase family protein
J3U91_00784	1.09315	RP-S20; small subunit ribosomal protein S20		J3U91_00797	-1.45473	hypothetical protein
J3U91_00800	1.09207	Bax inhibitor-1/YccA family protein		J3U91_01807	-1.45736	gatC; aspartyl-tRNA(Asn)/glutamyl-tRNA(Gln) amidotransferase subunit C
J3U91_00475	1.09127	hypothetical protein		J3U91_01472	-1.46959	ABC transporter ATP-binding protein
J3U91_00377	1.08956	citF; citrate lyase subunit alpha / citrate CoA-transferase		J3U91_01233	-1.4711	MerR family transcriptional regulator
J3U91_00591	1.08782	RP-S3; small subunit ribosomal protein S3		J3U91_01557	-1.47626	AraC family transcriptional regulator
J3U91_00684	1.08595	hypothetical protein		J3U91_01948	-1.48281	alpha/beta hydrolase
J3U91_00495	1.08578	hypothetical protein		J3U91_00853	-1.48538	tRNA-Ile(gat)
J3U91_00485	1.08434	hypothetical protein		J3U91_00154	-1.51167	hypothetical protein
J3U91_00481	1.08427	hypothetical protein		J3U91_01292	-1.51867	hypothetical protein
J3U91_00468	1.07541	hypothetical protein		J3U91_00451	-1.52124	hypothetical protein
J3U91_01579	1.06638	GntP; gluconate:H+ symporter		J3U91_00365	-1.52817	PLP-dependent aminotransferase family protein
J3U91_00075	1.06454	helix-turn-helix domain-containing protein		J3U91_00207	-1.53855	MurR/RpiR family transcriptional regulator
J3U91_00835	1.05978	hypothetical protein		J3U91_01246	-1.53972	acyltransferase
J3U91_01295	1.05588	hypothetical protein		J3U91_00076	-1.55753	helix-turn-helix transcriptional regulator
J3U91_00472	1.05279	hypothetical protein		J3U91_00840	-1.55779	tRNA-Val(tac)
J3U91_01871	1.04913	hypothetical protein		J3U91_01556	-1.56188	hypothetical protein
J3U91_01217	1.0487	LemA family protein		J3U91_00538	-1.56847	LysR family transcriptional regulator substrate-binding protein
J3U91_00700	1.04839	hypothetical protein		J3U91_01638	-1.57208	helix-turn-helix transcriptional regulator
J3U91_01682	1.0481	abfA; alpha-L-arabinofuranosidase		J3U91_00981	-1.58138	metal-sulfur cluster assembly factor
J3U91_00477	1.04639	hypothetical protein		J3U91_00843	-1.58665	tRNA-Leu(taa)
J3U91_01846	1.03457	hypothetical protein		J3U91_01244	-1.58797	GNAT family N-acetyltransferase
J3U91_00698	1.03431	hypothetical protein		J3U91_01329	-1.58966	metallophosphatase
J3U91_00687	1.03409	hypothetical protein		J3U91_01277	-1.59377	hypothetical protein
J3U91_01379	1.03027	ABC transporter ATP-binding protein		J3U91_01410	-1.59858	KTSC domain-containing protein
J3U91_00664	1.03014	hypothetical protein		J3U91_00087	-1.61077	hypothetical protein
J3U91_00197	1.0281	L-threonine 3-dehydrogenase		J3U91_00339	-1.61679	MFS transporter
J3U91_00610	1.02659	RP-L17; large subunit ribosomal protein L17		J3U91_01979	-1.627	celA; cellobiose PTS system EIIB component
J3U91_00480	1.02405	hypothetical protein		J3U91_00227	-1.62996	TetR/AcrR family transcriptional regulator
J3U91_00375	1.02239	citD; citrate lyase subunit gamma (acyl carrier protein)		J3U91_00932	-1.63378	division/cell wall cluster transcriptional repressor MraZ
J3U91_00680	1.02183	hypothetical protein		J3U91_00185	-1.63663	GNAT family N-acetyltransferase
J3U91_00594	1.02018	RP-S17; small subunit ribosomal protein S17		J3U91_00632	-1.6626	phosphocarrier protein HPr
J3U91_00494	1.01135	hypothetical protein		J3U91_00583	-1.68275	hypothetical protein
J3U91_00473	1.01034	hypothetical protein		J3U91_00265	-1.70772	celB; cellobiose PTS system EIIC component
J3U91_00506	1.00407	CtsR family transcriptional regulator		J3U91_00881	-1.72429	hypothetical protein
J3U91_00297	1.00267	hypothetical protein		J3U91_00839	-1.78147	S1 RNA-binding domain-containing protein
J3U91_01732	-1.00034	hypothetical protein		J3U91_01154	-1.78776	hypothetical protein
J3U91_00119	-1.00137	N-acetylmuramoyl-L-alanine amidase		J3U91_00835	-1.79551	hypothetical protein
J3U91_00539	-1.00569	hypothetical protein		J3U91_00928	-1.79843	AI-2E family transporter
J3U91_00720	-1.00815	hypothetical protein		J3U91_01284	-1.81184	hypothetical protein
J3U91_00825	-1.00914	TIGR00730 family Rossman fold protein		J3U91_01248	-1.82624	hypothetical protein
J3U91_01870	-1.0097	hypothetical protein		J3U91_01994	-1.82747	RP-L34; large subunit ribosomal protein L34
J3U91_01858	-1.0112	hypothetical protein		J3U91_00261	-1.85853	menI; 1,4-dihydroxy-2-naphthoyl-CoA hydrolase
J3U91_01005	-1.01428	hypothetical protein		J3U91_01408	-1.86402	hypothetical protein
J3U91_00940	-1.01514	ftsA; cell division protein		J3U91_01735	-1.88031	trxA; thioredoxin
J3U91_01636	-1.02371	alpha/beta hydrolase		J3U91_00582	-1.89186	hypothetical protein
J3U91_00186	-1.03038	GNAT family N-acetyltransferase		J3U91_00145	-1.89543	acyP; acylphosphatase
J3U91_01276	-1.03083	GNAT family N-acetyltransferase		J3U91_01870	-1.92389	hypothetical protein
J3U91_01567	-1.03141	ABC transporter permease		J3U91_01189	-1.94854	tRNA-Trp(cca)
J3U91_01245	-1.03713	acyltransferase		J3U91_00048	-1.97148	ydhP; MFS transporter, DHA1 family, inner membrane transport protein
J3U91_00504	-1.03779	hypothetical protein		J3U91_00027	-1.99021	hypothetical protein
J3U91_00521	-1.04643	thiolase family protein		J3U91_00502	-2.0079	hypothetical protein
J3U91_00299	-1.04735	NUDIX hydrolase		J3U91_01422	-2.02668	Putative lipid kinase YtlR
J3U91_01901	-1.05079	RP-L31; large subunit ribosomal protein L31		J3U91_01315	-2.03342	RP-S16; small subunit ribosomal protein S16
J3U91_00538	-1.05081	LysR family transcriptional regulator substrate-binding protein		J3U91_00390	-2.10768	phosphatase PAP2 family protein
J3U91_00966	-1.05149	histidine phosphatase family protein		J3U91_01440	-2.13845	YslB family protein
J3U91_00007	-1.05353	hypothetical protein		J3U91_01344	-2.18513	RP-L32; large subunit ribosomal protein L32
J3U91_00260	-1.05508	putative bacteriocin export ABC transporter		J3U91_00847	-2.21677	tRNA-Met(cat)
J3U91_00295	-1.05731	AI-2E family transporter		J3U91_00844	-2.22249	tRNA-Arg(acg)
J3U91_00657	-1.05813	hypothetical protein		J3U91_00383	-2.2731	rimP; ribosome maturation factor RimP
J3U91_00057	-1.05853	hypothetical protein		J3U91_00842	-2.29691	tRNA-Gly(gcc)
J3U91_00577	-1.05985	amiABC; N-acetylmuramoyl-L-alanine amidase		J3U91_00841	-2.35988	tRNA-Thr(tgt)
J3U91_01237	-1.06085	ribbon-helix-helix domain-containing protein		J3U91_01987	-2.39941	menI; 1,4-dihydroxy-2-naphthoyl-CoA hydrolase
J3U91_02002	-1.06614	hypothetical protein		J3U91_01498	-2.4073	holB; DNA polymerase III subunit delta
J3U91_01869	-1.06696	histidine phosphatase family protein		J3U91_01188	-2.41944	tRNA-His(gtg)
J3U91_00632	-1.06737	phosphocarrier protein HPr		J3U91_00931	-2.45939	hypothetical protein
J3U91_01854	-1.07265	glycosyltransferase		J3U91_01480	-2.49315	mreD rod shape-determining protein
J3U91_00500	-1.07634	msrA; peptide-methionine (S)-S-oxide reductase		J3U91_00297	-2.52982	hypothetical protein
J3U91_00122	-1.07708	rbsK; ribokinase		J3U91_00846	-2.57494	tRNA-Met(cat)
J3U91_01198	-1.07749	nucleotidyltransferase		J3U91_00845	-2.64523	tRNA-Pro(tgg)
J3U91_00228	-1.08009	mntH; manganese transport protein		J3U91_01941	-2.71253	tagU; peptidoglycan teichoic acid transferase
J3U91_01039	-1.08392	ABC transporter ATP-binding protein		J3U91_01155	-2.72711	tRNA-Arg(tct)
J3U91_00915	-1.0858	universal stress protein		J3U91_01431	-2.74045	recombinase family protein
J3U91_01146	-1.08731	holA; DNA polymerase III subunit delta		J3U91_00366	-2.78054	LysR family transcriptional regulator
J3U91_01101	-1.08883	tetratricopeptide repeat protein		J3U91_01353	-2.88241	hypothetical protein
J3U91_00444	-1.09636	polysaccharide biosynthesis protein		J3U91_00848	-2.88676	tRNA-Ser(tga)
J3U91_01687	-1.10173	YihY/virulence factor BrkB family protein		J3U91_00849	-2.90365	tRNA-Met(cat)
J3U91_01017	-1.10399	ndh; NADH:ubiquinone reductase (H+-translocating)		J3U91_01237	-3.00142	ribbon-helix-helix domain-containing protein/putative transcription repressor
J3U91_00121	-1.10545	LacI family transcriptional regulator		J3U91_01468	-3.19796	cspA; cold shock protein
J3U91_01612	-1.10577	hypothetical protein		J3U91_00003	-3.4889	ybcJ; ribosome-associated protein
J3U91_01401	-1.11462	speG; diamine N-acetyltransferase
J3U91_00415	-1.11869	kch; voltage-gated potassium channel
J3U91_01307	-1.11883	cwlO; peptidoglycan DL-endopeptidase
J3U91_01632	-1.11957	gnd decarboxylating 6-phosphogluconate dehydrogenase
J3U91_00501	-1.12257	msrA; peptide-methionine (S)-S-oxide reductase
J3U91_00062	-1.1261	hypothetical protein
J3U91_01476	-1.12641	helix-turn-helix domain-containing protein
J3U91_00656	-1.1266	xerC_2 Tyrosine recombinase XerC
J3U91_01619	-1.12873	hypothetical protein
J3U91_01708	-1.13118	thymidine kinase
J3U91_00064	-1.13319	MFS transporter
J3U91_01615	-1.14093	hypothetical protein
J3U91_01794	-1.14123	hypothetical protein
J3U91_01174	-1.14625	MFS transporter
J3U91_01611	-1.15522	hypothetical protein
J3U91_01933	-1.16076	hypothetical protein
J3U91_00658	-1.16346	hypothetical protein
J3U91_00733	-1.16359	hypothetical protein
J3U91_01735	-1.16451	thioredoxin family protein
J3U91_01314	-1.17073	adaB; methylated-DNA-[protein]-cysteine S-methyltransferase
J3U91_01440	-1.17125	YslB family protein
J3U91_01109	-1.17275	xerD; integrase/recombinase
J3U91_01393	-1.17767	LytTR family transcriptional regulator
J3U91_01950	-1.17768	YfhO family protein
J3U91_01378	-1.18508	2'-5' RNA ligase family protein
J3U91_00721	-1.18796	hypothetical protein
J3U91_00183	-1.19303	1,4-beta-N-acetylmuramidase
J3U91_01921	-1.19658	ATP-binding cassette domain-containing protein
J3U91_00082	-1.19844	response regulator transcription factor
J3U91_01361	-1.19868	putative sulfate exporter family transporter
J3U91_00522	-1.20284	tRNA-Ser(aga)
J3U91_00641	-1.20608	ltaS; lipoteichoic acid synthase
J3U91_01275	-1.20673	DMT family transporter
J3U91_01346	-1.20907	YebC/PmpR family DNA-binding transcriptional regulator
J3U91_01481	-1.21078	mreC; rod shape-determining protein
J3U91_00517	-1.21121	hypothetical protein
J3U91_00450	-1.2173	hypothetical protein
J3U91_01748	-1.22184	peptidylprolyl isomerase
J3U91_00886	-1.23432	hypothetical protein
J3U91_01978	-1.23598	celC; cellobiose PTS system EIIA component
J3U91_00147	-1.24394	magnesium transporter CorA family protein
J3U91_00710	-1.24465	hypothetical protein
J3U91_01515	-1.24487	nusG; transcription termination/antitermination protein
J3U91_01750	-1.249	alr; alanine racemase
J3U91_01847	-1.25064	glucosaminidase
J3U91_00172	-1.25629	rgg3; HTH-type transcriptional regulator, SHP3-responsive repressor
J3U91_01119	-1.25769	glyQ; glycyl-tRNA synthetase alpha chain
J3U91_00929	-1.26236	trmL; tRNA (cytidine/uridine-2'-O-)-methyltransferase
J3U91_01716	-1.26507	metallophosphatase
J3U91_00853	-1.26717	tRNA-Ile(gat)
J3U91_01400	-1.27146	helix-turn-helix domain-containing protein
J3U91_01402	-1.27372	hypothetical protein
J3U91_00840	-1.28086	tRNA-Val(tac)
J3U91_00703	-1.28253	hypothetical protein
J3U91_00427	-1.29442	sugar porter family MFS transporter
J3U91_01796	-1.29763	multidrug efflux MFS transporter
J3U91_01004	-1.29919	recU; recombination protein U
J3U91_01614	-1.31246	glycosyltransferase
J3U91_01452	-1.31787	hypothetical protein
J3U91_01734	-1.3369	APA; basic amino acid/polyamine antiporter, APA family
J3U91_00155	-1.34102	hypothetical protein
J3U91_00164	-1.34723	hprT; hypoxanthine phosphoribosyltransferase
J3U91_01752	-1.35831	deaD; ATP-dependent RNA helicase
J3U91_01808	-1.36143	hypothetical protein
J3U91_00054	-1.36454	NADPH:quinone reductase-like Zn-dependent oxidoreductase
J3U91_01246	-1.36926	acyltransferase
J3U91_00288	-1.37655	hypothetical protein
J3U91_01479	-1.38011	clsA_B; cardiolipin synthase A/B
J3U91_01774	-1.38433	tsaE; tRNA threonylcarbamoyladenosine biosynthesis protein
J3U91_01823	-1.38672	TetR/AcrR family transcriptional regulator
J3U91_01233	-1.38997	MerR family transcriptional regulator
J3U91_00722	-1.39091	rimJ; [ribosomal protein S5]-alanine N-acetyltransferase
J3U91_01638	-1.39159	helix-turn-helix transcriptional regulator
J3U91_01533	-1.40505	LysM peptidoglycan-binding domain-containing protein
J3U91_01635	-1.40733	hypothetical protein
J3U91_00981	-1.40924	metal-sulfur cluster assembly factor
J3U91_01848	-1.425	hypothetical protein
J3U91_01503	-1.42909	dnaX; DNA polymerase III subunit gamma/tau
J3U91_01613	-1.43315	hypothetical protein
J3U91_01154	-1.43645	hypothetical protein
J3U91_01284	-1.44502	hypothetical protein
J3U91_00943	-1.44734	hypothetical protein
J3U91_01828	-1.45134	glcU; glucose uptake protein
J3U91_01902	-1.4527	murA; UDP-N-acetylglucosamine 1-carboxyvinyltransferase
J3U91_01568	-1.45414	ABC transporter permease
J3U91_00717	-1.46842	ASCH domain-containing protein
J3U91_01807	-1.46867	gatC; aspartyl-tRNA(Asn)/glutamyl-tRNA(Gln) amidotransferase subunit C
J3U91_01472	-1.47334	ABC transporter ATP-binding protein
J3U91_01240	-1.47555	threonine/serine exporter family protein
J3U91_01130	-1.48748	rseP RIP metalloprotease RseP
J3U91_00756	-1.49339	GNAT family N-acetyltransferase
J3U91_01942	-1.5041	transcriptional regulator
J3U91_00584	-1.50933	RP-S10; small subunit ribosomal protein S10
J3U91_00265	-1.5135	celB; cellobiose PTS system EIIC component
J3U91_00916	-1.5209	APA; basic amino acid/polyamine antiporter, APA family
J3U91_01765	-1.52275	TIGR00159 family protein
J3U91_01256	-1.52579	helix-turn-helix transcriptional regulator
J3U91_00111	-1.52694	MFS transporter
J3U91_01510	-1.52766	RP-L10; large subunit ribosomal protein L10
J3U91_01285	-1.53994	hypothetical protein
J3U91_01706	-1.55716	birA; BirA family transcriptional regulator, biotin operon repressor / biotin---[acetyl-CoA-carboxylase] ligase
J3U91_00087	-1.56866	hypothetical protein
J3U91_01380	-1.58459	ABC transporter permease
J3U91_00339	-1.60044	MFS transporter
J3U91_00451	-1.60129	hypothetical protein
J3U91_00838	-1.60158	cytochrome o ubiquinol oxidase
J3U91_01993	-1.60493	rnpA; ribonuclease P protein component
J3U91_01421	-1.60609	hypothetical protein
J3U91_00980	-1.60791	arcA; arginine deiminase
J3U91_00989	-1.61949	hypothetical protein
J3U91_00523	-1.66298	lactoylglutathione lyase
J3U91_00027	-1.67741	hypothetical protein
J3U91_00705	-1.684	hypothetical protein
J3U91_01625	-1.68433	capsular polysaccharide biosynthesis protein
J3U91_00154	-1.68937	hypothetical protein
J3U91_01344	-1.70357	RP-L32; large subunit ribosomal protein L32
J3U91_00261	-1.7139	menI; 1,4-dihydroxy-2-naphthoyl-CoA hydrolase
J3U91_00331	-1.726	uraA; uracil permease
J3U91_01940	-1.73381	bacA; undecaprenyl-diphosphatase
J3U91_00932	-1.74066	division/cell wall cluster transcriptional repressor MraZ
J3U91_01643	-1.74218	hypothetical protein
J3U91_01230	-1.76875	FMN-dependent NADH-azoreductase
J3U91_01979	-1.77957	celA; cellobiose PTS system EIIB component
J3U91_00716	-1.78593	hypothetical protein
J3U91_00185	-1.79702	GNAT family N-acetyltransferase
J3U91_01112	-1.79812	YjzD family protein
J3U91_00839	-1.80559	S1 RNA-binding domain-containing protein
J3U91_00365	-1.80639	PLP-dependent aminotransferase family protein
J3U91_01948	-1.82557	alpha/beta hydrolase
J3U91_00794	-1.84758	ABC transporter ATP-binding protein
J3U91_01187	-1.85567	tRNA-Leu(caa)
J3U91_01248	-1.85965	hypothetical protein
J3U91_00933	-1.86712	mraW; 16S rRNA (cytosine1402-N4)-methyltransferase
J3U91_00227	-1.93615	TetR/AcrR family transcriptional regulator
J3U91_00841	-1.95212	tRNA-Thr(tgt)
J3U91_01244	-1.97866	GNAT family N-acetyltransferase
J3U91_01960	-1.98464	LysM peptidoglycan-binding domain-containing protein
J3U91_00842	-2.00581	tRNA-Gly(gcc)
J3U91_01292	-2.0081	hypothetical protein
J3U91_00944	-2.03955	cell division protein
J3U91_01939	-2.04846	GNAT family N-acetyltransferase
J3U91_00928	-2.0631	AI-2E family transporter
J3U91_00076	-2.06435	helix-turn-helix transcriptional regulator
J3U91_00528	-2.08093	xpt; xanthine phosphoribosyltransferase
J3U91_01994	-2.09129	RP-L34; large subunit ribosomal protein L34
J3U91_00797	-2.09433	hypothetical protein
J3U91_00848	-2.10482	tRNA-Ser(tga)
J3U91_01189	-2.15628	tRNA-Trp(cca)
J3U91_01277	-2.1837	hypothetical protein
J3U91_00583	-2.23261	hypothetical protein
J3U91_00844	-2.30301	tRNA-Arg(acg)
J3U91_01422	-2.30562	Putative lipid kinase YtlR
J3U91_00582	-2.32273	hypothetical protein
J3U91_01480	-2.32288	mreD rod shape-determining protein
J3U91_00931	-2.34345	hypothetical protein
J3U91_01987	-2.44224	menI; 1,4-dihydroxy-2-naphthoyl-CoA hydrolase
J3U91_00847	-2.44241	tRNA-Met(cat)
J3U91_00390	-2.53725	phosphatase PAP2 family protein
J3U91_01315	-2.57748	RP-S16; small subunit ribosomal protein S16
J3U91_00003	-2.60025	ybcJ; ribosome-associated protein
J3U91_01498	-2.64678	holB; DNA polymerase III subunit delta
J3U91_01188	-2.68477	tRNA-His(gtg)
J3U91_00846	-2.78637	tRNA-Met(cat)
J3U91_01431	-2.79323	recombinase family protein
J3U91_00845	-2.7983	tRNA-Pro(tgg)
J3U91_01155	-3.07353	tRNA-Arg(tct)
J3U91_01353	-3.09039	hypothetical protein
J3U91_00383	-3.23682	rimP; ribosome maturation factor RimP
J3U91_01941	-3.36709	tagU; peptidoglycan teichoic acid transferase
J3U91_01468	-3.49606	cspA; cold shock protein
J3U91_00366	-3.73278	LysR family transcriptional regulator
